# Supplementary material for: Chemotherapy drugs cyclophosphamide, cisplatin and doxorubicin induce germ cell loss in an in vitro model of the prepubertal testis
Source: Sci Rep. 2018 Jan 29;8:1773. doi: 10.1038/s41598-018-19761-9 (PMC5788858; doi:10.1038/s41598-018-19761-9)
Supplement: Supplementary file 1 — Supplementary Data S2 [file 41598_2018_19761_MOESM1_ESM.xls]

## Sheet: title page - manuscript details
Chemotherapy drugs cyclophosphamide, cisplatin and doxorubicin induce germ cell loss in an in vitro model of the prepubertal testis.
Authors: E Smart, F Lopes, S Rice, B Nagy, RA Anderson, RT Mitchell, N Spears
Supplementary Data S1

## Sheet: Figure 2
2a) Diameter of seminiferous tubules
	Phosphoramide Mustard					Cisplatin					Doxorubicin
	Control	Low PM	Mid PM	High PM		Control	Low Cis	Mid Cis	High Cis		Control	Low Dox	Mid Dox	High Dox
Tubule Diameter (um)	46.2698	58.9114	43.3878	37.7113		49.56	54.44	45.44	42.56		54.73	42.01	42.43	29.22
	53.2012	62.0869	51.0768	36.281		56.34	40.97	46.42	38.65		48.68	43.94	38.27	20.05
	46.0965	50.471	52.072	47.5208		55.25	48.53	43.92	35.04		58.87	46.66	34.92	34.83
	48.8288	46.1736	60.3132	45.4262		53.76	45.6	37.63	36.49		48.72	45.43	37.87	38.26
	50.8651	52.8171	44.6984	48.4138		54.72	43.5	43.62	41.45		51.76	48.28	48.27	36.77
	50.0684	44.9654	45.4105	38.2061		47.55	47.21	49.98	51.25		46.82	52.17	46.63	37.5
	43.0284	56.9318	50.2786	60.5267		49.24	49.94	39.53	36.05		49.6	48.51	45.61	39.02
	57.6202	60.2513	47.4928			51.98	49.56	46.28	45.2		45.46	52.93	43.58	38.12
Mean	49.4973	54.0761	49.3413	44.8694		52.3	47.4688	44.1025	40.8362		50.58	47.4913	42.1975	34.2212
SD	4.56966	6.4794	5.44584	8.50933		3.21932	4.17046	3.95535	5.49039		4.40326	3.79334	4.73961	6.52461
SEM	1.61562	2.29081	1.92539	3.21622		1.1382	1.47448	1.39843	1.94115		1.55679	1.34115	1.67571	2.3068
2b) Percentage of Sertoli cell-only seminiferous tubules
	PM					Cisplatin					Doxorubicin
	Control	Low PM	Mid PM	High PM		Control	Low Cis	Mid Cis	High Cis		Control	Low Dox	Mid Dox	High Dox
% Sertoli cell-only tubules	0	0	100	100		1.75439	75	100	100		0	100	100	100
	0	100	63.6364	100		13.3333	76.1905	100	92.3077		10	100	100	100
	0	0	100	100		0	67.7419	100	100		7.69231	100	100	100
	0	0	11.1111	100		0	91.3043	100	90		5.26316	100	100	100
	0	0	63.6364	100		41.1765	88	100	100		3.7037	87.5	100	100
	0	0	100	100		0	95.8333	100			15	100	100	100
	6.66667	0		100		0	77.7778	91.6667			7.69231	100	100	100
	20	0				0	95.2381	100			25	92	100	100
	0	42.8571									0	100	59.5238	100
		100									0	100	76.6667	100
		0									8.33333	100	80	64.2857
		60										100	90	100
		30												100
		36.3636												100
		11.1111												85.7143
		0												100
		0												92.3077
Mean	2.96296	22.3725	73.064	100		7.03302	83.3857	98.9583	96.4615		7.5168	98.2917	92.1825	96.6063
SD	6.75863	34.7073	35.1925	0		14.5438	10.5403	2.94628	4.91345		7.4678	4.10354	13.3124	9.16166
SEM	2.25288	8.41776	14.3673	0		5.142	3.72656	1.04167	2.19736		2.25163	1.18459	3.84295	2.22203

## Sheet: Figure 3
3D) Germ cell density and proliferation
	Phosphamide Mustard									Cisplatin									Doxorubicin
	Control		Low PM		Mid PM		High PM			Control		Low CIS		Mid CIS		High CIS			Control		Low DOX		Mid DOX		High DOX
	Total	Dividing	Total	Dividing	Total	Dividing	Total	Dividing		Total	Dividing	Total	Dividing	Total	Dividing	Total	Dividing		Total	Dividing	Total	Dividing	Total	Dividing	Total	Dividing
Germ cells per mm2 seminiferous tubule	3624.41	3069.73	2546.4	2051.75	32.16	32.16	0	0		3735.15	2536.35	56.2687	48.2303	0	0	0	0		4064.84	3126.8	0	0	0	0	0	0
	1901.23	1273.73	2589.92	1908.36	0	0	0	0		2329.54	2055.12	25.2111	16.8074	0	0	0	0		3087.49	2700.57	26.7258	26.7258	0	0	0	0
	3135.8	2896.63	1672.52	1506.54	820.719	402.76	0	0		3587.87	3026.51	202.648	67.5493	0	0	0	0		2243.91	1367.22	124.05	15.5063	205.674	5.41249	0	0
	2573.1	1949.32	2173.19	1804.26	49.4324	32.9549	0	0		3925.01	3047.52	214.479	194.981	0	0	0	0		2384.48	1958.68	0	0	140.692	51.1607	0	0
	3733.75	3277.1	1031.27	42.0929	0	0	0	0		4027.73	5244.86	171.492	57.1639	0	0	62.1726	0		1210.7	1055.34	150.269	85.8682	0	0	19.9291	0
			1150.97	11.5097	38.1039	38.1039				3192.16	3754.42	114.999	114.999	29.1951	0	0	0		1578.75	1405.74	48.5484	0	0	0	0	0
			911.824	751.639	0	0				5742.88	2698.34	22.5224	7.50745	0	0	119.847	0		3989.49	3454.32	0	0	0	0	0	0
										6464.6	4883.17	16.7681	16.7681	0	0	0	0		2160.85	1911.86	0	0	0	0	143.897	0
Mean	2993.66	2493.3	1725.16	1153.74	134.345	72.2827	0	0		4125.62	3405.79	103.049	65.5008	3.64939	0	22.7524	0		2590.06	2122.57	43.6992	16.0125	43.2958	7.07165	20.4783	0
SD	764.209	850.377	718.614	878.034	303.361	146.751	0	0		1345.63	1136.37	83.9557	62.9017	10.322	0	44.8605	0		1045.57	879.183	60.6672	29.9448	82.0279	17.9151	50.3541	0
SEM	341.764	380.3	271.611	331.865	114.66	55.4665	0	0		475.753	401.766	29.6828	22.2391	3.64939	0	15.8606	0		369.665	310.838	21.4491	10.5871	29.0012	6.33393	17.8028	0

## Sheet: Figure 4
4C Density of SSCs
	PM		CIS		DOX
	Control	Drug	Control	Drug	Control	Drug
SSCs per mm2 seminiferous tubule	1809.23	0	955.395	22.8914	1007.18	0.0533505
	1516.64	116.717	678.702	24.37	2009.44	0
	2042.71	313.705	1114.53	0	971.137	0
	1072.91	42.0155	1361.13	0	896.152	0
			1001.11	0		0
			929.678	23.1322
			1152.47	0
				0
Mean	1610.37	118.11	1027.57	8.79921	1220.98	0.0106701
SD	417.975	139.044	212.771	12.1515	527.67	0.0238591
SEM	208.987	69.5221	80.42	4.29619	263.835	0.0106701

## Sheet: Figure 5
5E Percentage of tubule Sox9-positive
	Phosphoramide Mustard					Cisplatin					Doxorubicin
	Control	Low PM	Mid PM	High PM		Control	Low Cis	Mid Cis	High Cis		Control	Low Dox	Mid Dox	High Dox
% tubule Sox9+	32.54	48.76	48.25	29.39		30.13	30.97	40.49	20.06		19.93	42.79	26.11	33.46
	47	36.66	56.58	45.75		20.69	33.31	47.24	18.04		28.64	47.46	40.76	35.31
	38.62	18.26	60.54	32.64		13.82	38.9	25.64	32.54		13.53	23.2	24.21	13.02
	36.53	28.5	27.35	21.66		12.76	18.59	24.86	18.87		36.24	27.5	13.35	18.63
	24.85	25.27	34.53	29.9		21.23	24.47	39.53	35.04		22.36	26.06	17	31.79
	34.05	27.7	51.51	19.19		13.49	50.54	16.53	32.22		25.39	19.28	8.95	38.05
	30.73	20.81	12.26	40.23		38.9	43.87	31.42	12.02		19.13	39.25	20.58	16.15
	30.34		21.13			25.69	39.41	16.01	42.91		6.99	24.35	43.59	12.37
Mean	34.3325	29.4229	39.0187	31.2514		22.0888	35.0075	30.215	26.4625		21.5263	31.2362	24.3187	24.8475
SD	6.60958	10.3775	17.7489	9.44737		9.19844	10.3792	11.4786	10.6392		8.99409	10.3966	12.3576	10.797
SEM	2.33684	3.92234	6.27517	3.57077		3.25214	3.6696	4.05831	3.76151		3.17989	3.67576	4.36907	3.81731

## Sheet: Figure 6
2E Percentage of interstitium COUPTFII-positive
	Phosphoramide Mustard					Cisplatin					Doxorubicin
	Control	Low PM	Mid PM	High PM		Control	Low Cis	Mid Cis	High Cis		Control	Low Dox	Mid Dox	High Dox
%interstitium COUPTFII+	25.42	19.96	23.38	50.28		40.93	25.21	23.72	15.33		30.71	38.82	25.53	22.91
	27.71	23.61	31.91	24.77		13.23	33.53	29.25	15.6		20.16	21.02	17.44	11.74
	40.34	26.42	32.64	42.64		37.16	26.13	16.61	23.66		38.56	37.46	34.98	26.98
	22.25	17.53	29.41	24.58		31.09	35.85	38.55	45.89		28.94	22.92	32.09	28.71
	16.72	35.16	43.01	22.72		41.43	34	25.29	27.65		39.63	16.86	39.37	29.52
	36.95	46.42	35.31	35.78		20.27	21.84	35.21	34.63		26.78	34.55	34.41	28.14
	15.67	23.89	27.24	32.61		22.58	32.28	31.45	24.75		33.2	18.09	16.34	20.18
	17.44	24.52	25.92			35.29	38.31	20.54	38.89		25.9	23.5	20.81	18.35
Mean	25.3125	27.1888	31.1025	33.34		30.2475	30.8938	27.5775	28.3		30.485	26.6525	27.6212	23.3163
SD	9.29809	9.33756	6.17352	10.3514		10.4267	5.79475	7.42938	10.8607		6.54654	8.88036	8.78255	6.24437
SEM	3.28737	3.30133	2.18267	3.91246		3.68641	2.04875	2.62668	3.83985		2.31455	3.13968	3.1051	2.20772
6F Percentage of tubule CC3-positive
	Phosphoramide Mustard					Cisplatin					Doxorubicin
	Control	Low PM	Mid PM	High PM		Control	Low Cis	Mid Cis	High Cis		Control	Low Dox	Mid Dox	High Dox
% tubule CC3+	0	0	0.03	0.13		0.136	0.001	0.014	0.216		0	0.04	0.13	0.58
	0	0.02	0.04	0.79		0.008	0.006	0.144	0		0.11	0.03	0.4	0.44
	0.24	0.01	0.05	0.34		0.161	0.059	0.121	0.243		0.11	0.03	0.99	0.45
	0.01	0.01	0.01	0.23		0.007	0.047	0.101	0.787		0.04	0.19	0.33	0.54
	0.16	0.02	0.04	1.03		0.189	0	0.048	0.285		0.37	0.02	1.14	0.94
	0	0	0.01	0.26		0	0	0.258	0.611		0.2	0.18	0.69	1.25
	0.04	1.57	0.02	0.34		0.003	0.046	0.008	0.233		0.08	0.11	1.3	1.25
	0	0.07	0			0.007	0.05	0.049	0.3		0.01	0.65	0.24	0.85
Mean	0.05625	0.2125	0.025	0.445714		0.063875	0.026125	0.092875	0.334375		0.115	0.15625	0.6525	0.7875
SD	0.0922632	0.548967	0.0177281	0.332408		0.0825218	0.0264112	0.0828948	0.247691		0.121538	0.21098	0.444514	0.336781
SEM	0.03262	0.194089	0.00626783	0.125639		0.0291758	0.00933778	0.0293077	0.087572		0.0429701	0.0745926	0.157159	0.11907

## Sheet: Figure 7
Timecourse
7F Percentage of tubule Mvh-positive
	T8					T16					T24					T32					T40
	Control	PM	CIS	DOX		Control	PM	CIS	DOX		Control	PM	CIS	DOX		Control	PM	CIS	DOX		Control	PM	CIS	DOX
% tubule Mvh+	41.16	25.46	29.72	32.6		23.28	24.6	18.79	18.01		28.6	15.08	25.37	24.49		37.91	8.89	10.52	27.09		30.21	10.42	15.99	5.4
	36.47	24.11	35.02	22.69		25.6	23.77	27.29	34.61		37.1	10.96	18.89	19.04		17.15	10.27	20.24	21.06		31.51	8.83	9.53	7.34
	29.44	26.9	29.38	31.3		25.73	29.38	24.47	20.26		18.32	14.99	35.33	11.27		29.65	29.89	7.91	27.08		21.51	11.93	12.81	13.71
	27.19	30.37	28.26	28.35		37.99	18.37	44.36	22.08		24.83	16.95	26.06	20.03		29.52	9.94	11.05	40.13		26.46	19.07	14.32	4.53
	34.49	26.59				31.68	34.21	39.89	31.29		29.57	15.37	16.71	27.12		26.58	1.15	25.43	25.51		27.76	12.49	12.21	3.97
						25.93	25.31	20.15			34.38	20.4		27.73		23.47	28.41	24.68	38.17		26.16	7.81	12.41
							29.88	39.14			26.88	24.19		20.42		42.52	29.03	18.16	37.44				8.72
																		17.5					9.4
Mean	33.75	26.686	30.595	28.735		28.3683	26.5029	30.5843	25.25		28.5257	16.8486	24.472	21.4429		29.5429	16.7971	16.9363	30.9257		27.2683	11.7583	11.9238	6.99
SD	5.57817	2.33269	3.01522	4.40483		5.47731	5.12736	10.3745	7.27079		6.18345	4.28103	7.29095	5.67665		8.54077	11.9227	6.56972	7.48108		3.51929	3.99952	2.55633	3.96803
SEM	2.49463	1.04321	1.50761	2.20242		2.2361	1.93796	3.9212	3.2516		2.33712	1.61808	3.26061	2.14557		3.22811	4.50636	2.32275	2.82758		1.43674	1.6328	0.903797	1.77456
7F Percentage of tubule CC3-positive
	T8					T8					T24					T32					T40
	Control	PM	CIS	DOX		Control	PM	CIS	DOX		Control	PM	CIS	DOX		Control	PM	CIS	DOX		Control	PM	CIS	DOX
% tubule CC3+	0.12	0.19	0.13	0.04		0	0.29	0.34	1.03		0.37	0.08	0.54	0.09		0.05	0.04	0.23	0.05		0.01	0.09	0.06	0.01
	0.04	0.12	0.05	0.15		0.02	1.31	0.33	1.18		0.22	0.06	0.09	0.18		0.02	0.07	0.15	0.02		0.07	0.08	0.12	0.04
	0.08	0.08	0.11	0.03		0.14	0.83	0.02	0.2		0.14	0.27	1.05	0.04		0.09	0.01	0.1	0.05		0.03	0.1	0.09	0.16
	0.11	0.09	0.08	0.08		0.13	0.56	0.32	0.17		0.08	0.07	0.72	0.09		0.12	0.04	0.05	0.05		0.07	0.04	0.12	0.06
	0.09		0.03			0.51	1.14	0.34	0.68		0.13	0.55	0.62	0.63		0.07	0.07	0.06	0		0.05	0.12	0.03	0.02
						0.19	1.25	0.21			0.1	0.14		0.48		0	0.03	0.07	0.03		0.01	0.09	0.01
							2.03	0.77			0.08	0.43		0.44		0.04		0.03	0.06				0.01
																		0.13					0.34
																		0.03
Mean	0.088	0.12	0.08	0.075		0.165	1.05857	0.332857	0.652		0.16	0.228571	0.604	0.278571		0.0557143	0.0433333	0.0944444	0.0371429		0.04	0.0866667	0.0975	0.058
SD	0.0311448	0.0496655	0.0412311	0.0544671		0.184255	0.568871	0.225219	0.463433		0.104403	0.195399	0.346742	0.233768		0.0411733	0.0233809	0.0659756	0.0213809		0.0275681	0.0265832	0.10767	0.0601664
SEM	0.0139284	0.0248328	0.0184391	0.0272336		0.0752219	0.215013	0.085125	0.207253		0.0394606	0.0738541	0.155068	0.0883561		0.015562	0.00954521	0.0219919	0.00808122		0.0112546	0.0108525	0.0380671	0.0269072

## Sheet: Figure 8
8F YH2AX expression
	16h
	Control	PM	CIS	DOX
Signal intensity per mm2 tubule
	0.242957	1.25498	1.56815	1.19341
	0.359933	0.742047	1.89711	0.995715
	0.168655	0.761587	1.65219	2.21223
	0.0723381	0.409085	1.09674	1.13194
	0.49056	1.26955	0.993522	2.01703
	0.0692261	0.614936	0.872906	1.94022
Mean	0.233945	0.842032	1.34677	1.58176
SD	0.166924	0.348937	0.414006	0.531423
SEM	0.0681463	0.142453	0.169017	0.216953

## Sheet: Figure 9
9A Percentage of section BrdU positive																9C Percentage of interstitium BrdU positive
	Phosphoramide Mustard					Cisplatin					Doxorubicin						Phosphoramide Mustard					Cisplatin					Doxorubicin
	Control	Low PM	Mid PM	High PM		Control	Low Cis	Mid Cis	High Cis		Control	Low Dox	Mid Dox	High Dox			Control	Low PM	Mid PM	High PM		Control	Low Cis	Mid Cis	High Cis		Control	Low Dox	Mid Dox	High Dox
% Section BrdU+	7.93	16.09	18.9	15.03		19.17	9.42	8.01	4.46		16.22	3.66	12.84	6.34		% intertitium BrdU+	4.68	7.22	16.44	12.53		9.39	8.36	3.03	4.48		5.44	3.7	8.84	3.42
	13.78	14.43	10.93	15.58		19.43	8.35	9.48	4.57		14.4	5.7	4.81	2.41			4.71	8.3	11.84	13.52		12.92	8.19	6.46	4.43		8.76	7.49	4.62	2.75
	18.09	0.46	11.1	13.86		20.15	7.32	7.65	7.15		10.8	11.34	6.61	0.73			10.43	0.69	11.27	11.41		13.03	5.05	5.07	7.86		6.7	10.99	4.43	0.95
	13.81	0.63	14.45	16.54		16.6	6.13	7.08	16.42		11.2	8.64	1.56	2.63			11.73	0.97	9.47	13.44		7.31	7.59	3.97	5.61		5.7	10.65	1.81	2.6
	15.92	11.37	7.01	14.41		11.17	5.61	11.85	12.28		19.33	7.12	9.63	2.89			8.15	10.7	5.82	12.65		3.5	3.51	6.23	6.39		11.08	5.25	8.75	3.87
	12.79	13.52	12.68	6.12		13.98	4.39	7.04	8.66		8.32	8.54	10.96	0.43			6.59	9.27	11.71	3.72		3.74	3.17	4.34	7.78		5.31	6.25	10.9	0.21
	5.06	10.03	9.52	11.04		28.56	8.13	14.35	6.43		14.59	0.88	1.31	0.62			3.86	6.86	8.84	6.9		12.58	8.73	14.88	6.23		4.53	1.68	1.58	0.69
	11.41	1.12	12.57	5.67		20.29	14.71	6.82	8.48		13.44	0.29	0.57	0.37			7.04	1.62	7.79	4.76		9.95	12.2	5.28	5.33		5.46	0.65	0.65	0.53
Mean	12.3487	8.45625	12.145	12.2813		18.6687	8.0075	9.035	8.55625		13.5375	5.77125	6.03625	2.0525		Mean	7.14875	5.70375	10.3975	9.86625		9.0525	7.1	6.1575	6.01375		6.6225	5.8325	5.1975	1.8775
SD	4.20249	6.65023	3.53022	4.25623		5.15455	3.15963	2.72681	4.05127		3.43906	3.91256	4.74396	2.02871		SD	2.82689	4.005	3.2097	4.07077		3.8956	3.02887	3.7033	1.32059		2.20862	3.81198	3.86505	1.43921
SEM	1.48581	2.35121	1.24812	1.50481		1.82241	1.1171	0.964074	1.43234		1.21589	1.3833	1.67724	0.717259		SEM	0.999456	1.41598	1.1348	1.43924		1.3773	1.07087	1.30932	0.466901		0.780867	1.34774	1.3665	0.508839
9B Percentage of tubule BrdU positive
	Phosphoramide Mustard					Cisplatin					Doxorubicin
	Control	Low PM	Mid PM	High PM		Control	Low Cis	Mid Cis	High Cis		Control	Low Dox	Mid Dox	High Dox
% tubule BrdU+	15.14	21.93	22.37	18.65		23.69	10.55	14.75	4.42		22.82	3.61	19.28	12.45
	22.85	24.06	9.92	21.13		28.62	8.5	12.3	4.79		24.87	3.63	5.02	0
	23.92	0.04	10.88	16.96		27.07	8.94	10.22	5.85		14.13	11.65	13.63	0.56
	18.73	0.08	19.77	25.24		22.66	5.2	12.59	28.4		25.18	4.31	1.22	2.69
	22.91	13.15	8.92	18.29		18.18	6.86	17.18	24.45		29.7	10.56	10.23	0.04
	17.46	15.26	14.23	8.15		24.3	6.96	13.97	10.09		10.68	12.27	11.01	0.96
	5.77	13.71	10.22	15.58		34.97	7.44	13.28	6.7		23.34	0.02	0.15	0
	14.65	0.27	16.97	6.75		26.36	18.3	8.38	15.81		22.16	0	0.01	0.07
Mean	17.6787	11.0625	14.16	16.3438		25.7313	9.09375	12.8337	12.5638		21.61	5.75625	7.56875	2.09625
SD	5.99584	9.81698	5.04967	6.22551		4.90708	4.04776	2.7009	9.37274		6.19903	5.03558	7.08915	4.28162
SEM	2.11985	3.47083	1.78533	2.20105		1.73492	1.4311	0.954912	3.31376		2.19169	1.78035	2.50639	1.51378

## Sheet: 8h yH2AXexpression
		YH2AX expression
		8h
		Control	CIS	DOX	PM
		0.223461	0.200375	0.161682	0.187003
		0.273635	0.185428	0.229514	0.179654
		0.214648	0.221163	0.138127	0.209613
	Mean	0.237248	0.202322	0.176441	0.19209
	SD	0.0318188	0.0179472	0.0474475	0.0156137
	SEM	0.0183706	0.0103618	0.0273938	0.00901455
